# Supplementary material for: Social Determinants of Health and Antibiotic Consumption
Source: Antibiotics (Basel). 2025 May 15;14(5):513. doi: 10.3390/antibiotics14050513 (PMC12108191; doi:10.3390/antibiotics14050513)
Supplement: Supplementary file 1 [file antibiotics-14-00513-s001.zip]

Archive with 1 entries (1 files):
- antibiotics-3568388-supplementary.pdf
